# Supplementary material for: Mindfulness-based interventions to support wellbeing of adults in low socio-economic settings: a realist review
Source: BMC Complement Med Ther. 2024 Jan 24;24:52. doi: 10.1186/s12906-023-04263-7 (PMC10807132; doi:10.1186/s12906-023-04263-7)
Supplement: Supplementary file 1 — Additional file 1. [file 12906_2023_4263_MOESM1_ESM.xlsx]

## Sheet: Form responses
Timestamp	Authors	Title	Year published	Name of journal	Aim / purpose of study	Research design	Population	Sampling method	Sample size	Context	Mechanisms / Intervention	Tools	Training and experience of facilitator	Outcomes	Lessons learned in terms of implementation of MBIs in low-resource settings	Recommendations for further research
2021-12-12 09:35:45	Abercrombie et al.	Providing a Mindfulness-based Stress Reduction Program for Low-income Multiethnic Women With Abnormal Pap Smears	2007	Unnecessary		not mentioned	not mentioned	eligibility criteria: age more than 18 years, not pregnant, fluent in English or Spanish, and abnormal Pap smear within the last 12 months. Ethnicity, language, and information about childcare needs were also collected. Participants were also recruited through flyers in Spanish and English advertising stress-reduction classes for women with abnormal Pap smears and by word of mouth. Our goal was t…	Fifty-one women (40 English-speaking, 11 Spanish-speaking) women were initially recruited for the MBSR classes. However, by the time of the follow-up call 2 months later, 28 (54%) had dropped out or could not be contacted by telephone. In addition, at the start of the programs, another 10 women (20%) did not attend. Reasons for dropping out included lack of time, lack of interest, and family resp…	took place at an inner-city outpatient women’s clinic at a public hospital that primarily serves low-income women eligible for subsidized programs	Rather than the traditional 2.5 hours for 8 weeks with a full-day retreat, the group met for 2 hours each week over the course of 6 weeks. Two courses were taught by 2 experienced MBSR teachers; one in Spanish and one in English. Women were encouraged to attend all 6 classes. Participants received cassette tapes in either Spanish or English and handouts of yoga exercises to assist them in their d…	State-Trait Anxiety Inventory (STAI) 26-item Self-Compassion Scale		No significant differences were found between STAI scores for baseline and follow-up time points or between post-MBSR and follow-up time points. A Friedman’s ANOVA showed no main effect of time on Self-Compassion Scale scores. Further pairwise comparisons using the signed rank test did not reveal any significant differences between time points. (pp30) In the focus groups, women reported that as a…		Further studies with larger samples of multiethnic women are needed to confirm our study findings (pp33)
2021-12-12 07:03:07	Bermudez et al	A qualitative analysis of beginning mindfulness experiences for women with post-traumatic stress disorder and a history of intimate partner violence	2013	unnecessary		interpretive phenomenological analysis approach	53 participants were followed time, we audiotaped four individual, semi-structured interviews with each participant (pre-, mid-point, post- and at three-month follow-up). We also conducted a focus group with 12 participants at nine-month follow-up.	10 women qualified for the qualitative data analysis for this article by having participated in every interview as well as the focus group.	10	took place in shelters that served only women, and the budget limited the number of sites.	Table 1 . Session outline of the modified Mindfulness-Based Stress Reduction group. Session Topics and exercisesa 1 Group introduction and breathing awareness 2 Stress reactivity, brief body scan, and loving kindness meditation 3 Integration of mindful practice with self-awareness, mindful eating, and dyadic mindful listening exercise 4 Integration of mindful practice with self-awareness, body sc…	Post-traumatic Stress Check List (PCL)		2.1.1struggles to practice meditation 2.1.2a vision of growing and helping 2.1.3 Personal improvements 2.2 Serenity 2.3 Awareness 2.4 Emotion regulation 2.5 Self compassion 2.5.1 Interpersonal improvements 2.6 increases socialization 2.7 Assertive communication 2.8 Quality of relationships 2.9 Overcoming personal traumas		Not stated
2022-01-16 23:27:29	Claire Adams Spears1,2 & Sean C. Houchins2 & Wendy P. Bamatter2,3 & Sandra Barrueco2 & Diana Stewart Hoover4 & Rokas Perskaudas2	Perceptions of Mindfulness in a Low-Income, Primarily African American Treatment-Seeking Sample	2017	Mindfulness	methods to gain information about (a) perceptions of mindfulness, (b) experiences with meditation, (c) barriers to practicing mindfulness, and (d) recommendations for tailoring mindfulness-based interventions in a low-income, primarily African American treatment-seeking sample.	qualitative methods	Participants were recruited from a community mental health clinic serving adults from diverse backgrounds with a variety of mental health needs. In order to qualify for services at this particular clinic, individuals must be below 200% of the federal poverty level and may have Medicaid, Medicare, or no health insurance. Individuals were eligible if they were between the ages of 18–65, spoke Engli…	not explained	Eight focus groups were conducted with 32 adults (16 men and 16 women). Most	Participants were recruited from a community mental health clinic serving adults from diverse backgrounds with a variety of mental health needs	Participants were invited to participate in two 5-min mindfulness exercises (mindful breathing and mindful body scan [core components of MBSR]; Kabat-Zinn 1990). Right before these exercises, participants were provided with the following definition of mindfulness: BMindfulness is a way of paying attention right here, right now, to whatever is happening, with an attitude of acceptance and non-judg…	demographic questionnaire focus group interviews with multiple subquestions per question	Not explained	Relevant themes included beliefs that mindfulness practice might improve mental health (e.g., managing stress and anger more effectively) and physical health (e.g., improving sleep and chronic pain, promoting healthier behaviors).	For example, they noted difficulty finding the time to meditate in the midst of stressful Participants also noted that stressors often associated with low SES (e.g., unsafe neighborhoods, stress related to financial difficulties, or unstable housing) could be barriers. One man said, BYou gotta be careful with that (referring to mindful walking) because on the streets you gotta be aware of your su…	Despite the aforementioned barriers, participants reported several ways that they might incorporate mindfulness practice into their daily lives. Participants suggested developing a habit of practicing mindfulness at the beginning and/or end of each day. The most common words/phrases suggested by participants included the following: Brelaxation,^ Bpaying attention/staying focused/being aware,^ and…
2022-01-23 23:36:50	Dutton et al	Coordinated Public Health Initiatives to Address Violence Against Women and Adolescents	2015	JOURNAL OF WOMEN’S HEALTH	Not reported	Not reported	1) women who had experienced IPV and who reported current posttraumatic stress disorder (PTSD). 2)	Not reported	?	?	?	?	?	?	?	?
2022-01-24 00:15:27	Dutton et al	Mindfulness-Based Stress Reduction for Low-Income, Predominantly African American Women With PTSD and a History of Intimate Partner Violence	2013	Cognitive and Behavioral Practice	we present our rationale for using MBSR as an intervention for PTSD with this population, describe MBSR and our adaptation of the curriculum and its implementation, and discuss the feasibility and acceptability of the intervention based on participants’ feedback and our observations.	1) Not reported and 2) RCT	1) residents and directors of domestic violence and homeless shelters. 2) African American, Low-Income Women With PTSD	2) As part of a pilot study, we randomized 106 women to either MBSR or to a control condition to test the feasibility, acceptability, and preliminary effectiveness of MBSR for reducing symptoms of PTSD and depression. The MBSR arm of the study included five groups involving 53 participants.	2) 106 and 53	domestic violence and homeless shelters.	MBSR typically includes 26 hours of instruction in 8, weekly, 2.5-hour sessions, plus a 6-hour retreat. MBSR sessions teach participants: (a) formal mindfulness practices (e.g., body scan, gentle Hatha yoga, seated meditation, walking meditation); (b) mindfulness techniques to apply to everyday experiences (e.g., eating, communication, driving, daily activities); (c) mindful inquiry (curiosity ab…	1) Focus groups and individual interviews with residents and directors of domestic violence and homeless shelters. 2) Feasibility (sessions attended), Acceptability (Follow-up interviews provided us with valuable feedback regarding participants’ overall experiences),	For this study, a trained and experienced female psychiatric nurse (MSN) with teacher-level training in MBSR and mindfulness based cognitive therapy (MBCT) led all group sessions.	We conclude that the use of an MBSR program as an intervention for PTSD with low-income, predominantly African American women who have a history of IPV and chronic trauma is both feasible (of initial interest to and completed by most participants) and acceptable (congruent with and relevant to their needs).	Dissemination of MBSR within existing social service programs would require the training of staff to promote these activities. Implementation of MBSR with this population should involve continual input and feedback from both participants and the social service providers who serve them. Collaboration helps address participant concerns and facilitates their continuing engagement in the MBSR course.…	Future research may consider investigating how participation in MBSR groups may facilitate help-seeking and reduce the stigma surrounding traditional and complementary mental health treatments, and how this kind of intervention may work towards reducing mental health disparities in this population.Next steps in this research include an evaluation of the effectiveness of MBSR with this population …
2022-01-24 00:53:35	Felder et al	Poor Sleep Quality, Psychological Distress, and the Buffering Effect of Mindfulness Training During Pregnancy	2018	BEHAVIORAL SLEEP MEDICINE	The current study examines the effects of a mindfulness-based intervention on the relationship between poor sleep quality and increased depression symptom severity and perceived stress during pregnancy. Additionally, we explored the prevalence of poor sleep quality in this unique sample and the impact of intervention on sleep quality.	Not reported	Pregnant women	Inclusion criteria for all participants included (a) English speaking, (b) pregnant, (c) age 18–45 years, (d) self-reported pregravid body mass index 25–41 kg/m2, and (e) low to moderate income. Exclusionary criteria included (a) medical conditions that might affect gestational weight gain (e.g., diabetes, abnormal glucose screen in early pregnancy, hypertension, and eating disorders), (b) curren…	The n for the Group X Baseline PSQI for perceived stress is 134 (n = 73 MMT). The n for the change in global sleep quality analysis is 116 (n = 64 MMT).	hospital-based clinics, community health centers, Supplemental Nutrition Program for Women, Infants and Children offices, organizations providing services to pregnant women, and through online advertisements.	All participants were asked to complete study questionnaires at baseline and 8–10 weeks later (postintervention). MMT aimed to reduce overeating through mindful coping with stress. MMT included elements to support healthier eating and encourage physical activity, and focused on increasing attention to and awareness of physical sensations, thoughts, and emotions, and accepting negative experiences…	Demographics A study-designed questionnaire was used to assess demographic variables such as age, household income, household size, education, race, and pregravid body mass index, BMI = weight (kilograms)/ height (meters2). Patient Health Questionnaire (PHQ) was administered at baseline and postintervention to assess depression symptom severity in the previous two weeks (Kroenke, Spitzer, & Willi…	facilitated by two experienced mindfulness teachers who received weekly supervision in MMT.	The current study represents an important contribution to the small but growing body of research demonstrating the role of poor sleep quality in worsening distress during pregnancy. Most participants (63%) were categorized as poor sleepers at baseline. MMT participants did not experience significantly greater improvement in sleep quality compared to TAU participants. Baseline poor global sleep qu…	Not reported	More research is needed to replicate the buffering effect and to elucidate the mechanisms by which mindfulness training may attenuate (or disrupt) the relationship between poor sleep quality and perceived stress. Although there is some research to suggest that subjective quality of sleep is associated more strongly with depression than objective measures (Dorheim, Bondevik, Eberhard-Gran, & Bjorv…
2022-01-24 00:35:33	Gallegos et al	Mindfulness-Based Stress Reduction to Enhance Psychological Functioning and Improve Inflammatory Biomarkers in Trauma-Exposed Women: A Pilot Study	2015	Psychological Trauma: Theory, Research, Practice, and Policy	This study examined the effects of a mindfulness-based stress reduction (MBSR) program on psychological functioning and inflammatory biomarkers in women with histories of interpersonal trauma.	A pilot study	Women	Potential participants were recruited by recommendations from medical or mental health providers and flyers placed in waiting rooms at the clinics and hospitals. To be eligible for the study, participants had to be women over the age of 18 and English speaking. They also had to have a history of at least one interpersonal trauma before the age of 18, and report current high-perceived stress.	42	local clinics and hospitals providing medical and mental health care to low-income individuals, including those who were uninsured and underinsured.	Data from the subjects were collected within a week before beginning the MBSR program (Time 1); midway through the MBSR program (4 weeks from baseline; Time 2); immediately following completion of the 8-week MBSR program (Time 3); and 4 weeks after study completion (12 weeks from baseline; Time 4). Blood was obtained at Times 1–4. To help with retention, participants received weekly phone reminde…	Demographic information was obtained using the demographic form from the intervention site, which contained items regarding age, race/ethnicity, employment status, income, and disability status. Difficulties in Emotion Regulation Scale (DERS; Gratz & Roemer, 2004) symptoms of PTSD were assessed using the Modified PTSD Symptom Scale Self-Report (MPSS-SR; Falsetti, Resnick, Resick, & Kilpatrick, 19…	delivered by the same experienced MBSR teacher with advanced CFM training.	Our findings support the hypothesis that participation in MBSR would be associated with significant decreases in stress, depression, anxiety, posttraumatic stress symptoms and emotion dysregulation. Our findings also confirmed that MBSR participants would show an increase in mindfulness. This pilot study demonstrated the potential beneficial effects of MBSR on psychological functioning and the in…	Given the time and practice requirements of an MBSR program, we believe the acceptability of the intervention, as reported by the participants, and the sustained psychological and mindfulness outcomes at Time 4 speak to the feasibility of this program for this population.	Future researchers and clinicians working with this population should make marked efforts to increase adherence by offering classes at multiple times throughout the week and provide the opportunity to attend other classes to make up for missed classes. Future studies should include examination of the effects of MBSR on inflammatory biomarkers and psychological functioning among trauma-exposed low…
2022-01-16 16:43:28	Huaiyu Zhang & Eugene K. Emory	A Mindfulness-Based Intervention for Pregnant African-American Women	2015	Mindfulness	The general purpose of this pilot study was to conduct a randomized controlled trial with urban, low-income, pregnant African-American women, to examine the effect of a mindfulness-based maternal stress reduction program (i.e., Mindful Motherhood; Vieten 2012) on maternal well-being.	The current study was a pilot randomized controlled trial with a 2×3 mixed model design. The between-subjects variable was group condition (TxAU and Mindful Motherhood) and the within-subjects variable was assessment time (pre-intervention (T1), post-intervention (T2), and one month postintervention follow-up (T3)).	Overall, a total of 1,440 prospective participants were approached by undergraduate research assistants for recruitment.	Sixty-five pregnant females met the inclusion criteria, participated in the T1 assessment, and were randomly assigned to the TxAU condition (n=31) or the Mindful Motherhood condition (n=34).	Sixty-five pregnant females	The study participants were recruited from two settings: (1) a state-supported pregnancy program, which provides routine services to Temporary Assistance for Needy Family recipients and (2) a large, urban, university-affiliated hospital that provides health care to low-income, predominantly minority patients.	Individuals who met the inclusion criteria were scheduled for initial assessment (T1), second assessment (T2) that occurred approximately four weeks after T1, and third assessment (T3) that occurred approximately four weeks after T2. For the Mindful Motherhood group, an eight-session mindfulness training was conducted between T1 and T2 assessments. Each assessment lasted approximately one hour. D…	the Toronto Mindfulness Scale, the Perceived Stress Scale, the Pregnancy Experience Scale — Brief Version, and the Beck Depression Inventory — II. In addition, participants were instructed to listen to a two-minute audio clip of a baby’s cry, which was employed in this study as a mild stressor that was ecologically valid physiological measures - cortisol levels	All the Mindful Motherhood group sessions in the current study were led by one facilitator. The facilitator of the group, who was also the principal investigator of the current study, was an advanced Ph.D. student in clinical psychology with online training of the Mindful Motherhood intervention. The Mindful Motherhood intervention is an eight-session mindfulnessand acceptance-based intervention …	Thus, findings partially support the hypothesis in that there was a dose effect of mindfulness training on levels of mindfulness post-intervention. However, the dose effect did not last following post-intervention assessment. the intervention did not seem to have an impact on the other stress indicators, including levels of baseline cortisol and perceived stress Session number appeared to positiv…	The current study suffered from serious attrition rates, such that only about half of the participants completed the postintervention assessment. As a result, the assumption of random assignment between the two groups has been seriously compromised, and the generalizability of the current study results is limited. In addition to the impact on assessment data, most participants in the Mindful Moth…	irst, for intervention studies with African-American participants, factors that contribute to treatment barriers need to be considered and efforts need to be made to improve participation and adherence (Dutton et al. 2013; Kaslowet al. 2010). Such barriers should be addressed at different stages of research, including study design, recruitment and retention efforts, intervention implementation, a…
2022-01-23 23:26:43	Jacobs et al	A Pilot Study of Mindfulness Skills to Reduce Stress among a Diverse Paraprofessional Workforce	2017	J Child Fam Stud	Abstract: examines the potential effect and acceptability of a mindfulness-based skills program delivered to a culturally-diverse group of paraprofessionals in a high-stress role. Article: the current study examines the potential effect and acceptability of a mindfulness-based skills program delivered to a culturally-diverse group of paraprofessionals in a high-stress role. To examine the effect …	pre-training, post-training, and at a four week follow-up	Paraprofessional staff,	Not reported (?total sampling)	26	The current study took place within a paraprofessional-led early intervention and prevention program among lowincome, urban African American and Latino communities. The program was offered in pre-Kindergarten through 3rd grade classrooms in 16 public schools for children demonstrating signs of emotional, behavioral, and/or academic risk. The paraprofessional staff, called School Family Liaisons (…	The six-session training was led by the first author, who had 6 years of personal mindfulness experience as well as previous studies adapting mindfulness practices for high-risk youth urban communities (Jacobs et al. 2016). Training was conducted in two groups to balance travel time and staff availability. The first group met at Agency 1 and included Agencies 1 and 2 (n = 9). The second group met…	Demographic information (Information on SFL’s age, ethnicity, education status, and work experiences were obtained pre-training. This measure also asked about the value of the following factors in supporting job performance: sleep, feeling calm, the work environment, familial support, a supportive supervisor, and availability of job resources. SFLs were also asked to indicate whether they had pri…	six-session training was led by the first author, who had 6 years of personal mindfulness experience as well as previous studies adapting mindfulness practices for high-risk youth urban communities	this paraprofessional workforce found mindfulness practices acceptable and experienced significant reductions in perceived stress and emotional exhaustion, as well as improved sleep quality (p < .05) Mindfulness-based interventions may be useful in supporting the wellbeing of paraprofessionals from diverse backgrounds working in low-income, urban environments.	It is interesting that significant change was observed despite relatively low levels of practice. As such, it is possible that lower engagement in homework practices may still yield positive effects in these communities. mindfulness training and practices may be viewed as acceptable to a paraprofessional workforce living and working within primarily low-income and racially diverse neighborhoods.	Future research can examine methods for supporting more regular practice in these communities as well as the effect of dose of practice on response. Future studies should include blind review of qualitative data to ensure bias-free assessment. Last, the current study did not include a mindfulness measure. This was due to the desire to keep the battery short and the limitations of self-report mind…
2022-01-16 17:42:54	Katleen Van der Gucht & Keisuke Takano & Nady Van Broeck & Filip Raes	A Mindfulness-Based Intervention for Economically Disadvantaged People: Effects on Symptoms of Stress, Anxiety, and Depression and on Cognitive Reactivity and Overgeneralization	2014	Mindfulness	The purpose of this study was to determine the potential feasibility and effectiveness of an adapted MBI for economically disadvantaged people. pp	The study employed a two-baseline, post- and follow-up within-subjects design. We added an additional baseline assessment to examine change over time before the intervention. Participants completed four sets of self-administered questionnaires. The first questionnaire was completed at the time of registration, i.e., 8 weeks before the start of the training (baseline, T1); the second questionnaire…	. The inclusion criteria were as follows: speak the Dutch language, above 18 years old, and experience poverty, meaning that participants were receiving social welfare benefits.	total of 42 low-income people volunteered to take part.	total of 42 low-income people volunteered to take part.	brochures in which we announced the study were spread through local Public Social Services in Brussels and Antwerp (CAW’s, OCMW’s, Brusselse Welzijns-en Gezondheidsraad, Dienstencentra, Centra Geestelijke Gezondheid, Wijkgezondheidscentra, Samenlevingsopbouw). Social counselors working in these centers also invited their clients who met the inclusion criteria to participate in the study	The MBI program adhered to a standardized protocol developed from the MBSR (Kabat-Zinn 1990) and MBCT manuals (Segal et al. 2002). The key objectives were (1) to increase present-moment awareness and recognize entanglement with one’s thoughts and emotions and (2) to teach acceptance and mindfulness as an alternative strategy for dealing with problematic thoughts and feelings, and how these may be…	The Depression Anxiety Stress Scales (DASS-21) was Leiden Index of Depression Sensitivity (LEIDS-R) was used to assess the extent to which dysfunctional cognitions are triggered during normal mood vari Attitudes Toward Self Revised (ATS-R; Carver et al. 1988) scale was used to measure the tendency to overgeneralize from a single failure to the broader sense of self-worth. We used the Children’s A…	The two instructors were experienced mindfulness trainers who were trained at the Institute for Attention and Mindfulness (I AM). One of them was a clinical psychologist; one was a social worker experienced in working with economically disadvantaged people	Results suggest that the MBI significantly reduced symptoms of stress, anxiety, and depression and cognitive reactivity and overgeneralization and significantly improved mindfulness skills. Greater improvement in mindfulness skills caused by MBIs might result in greater reduction in both symptoms and cognitive vulnerabilities. These findings provide promising evidence of the effectiveness of MBIs…	the attrition rate over the 8-month assessment period was high. Forty-five percent of the group failed to complete the postassessment, and 60 % of the group failed to complete the follow-up assessment. Informal feedback from the participants suggested that health problems, child care, death of a family member, or work scheduling were the main causes of non-attendance. This loss of participants ne…	One possibility to increase the participation rates might be to use financial incentives Future studies should broaden beyond self-report outcome measures to look at biological and bio-behavioral parameters of stress reactivity and/or resilience, as these data might be particularly useful in understanding the onset and course of mental disorders (van de Leemput et al. 2014; Cuijpers et al. 2008).
2022-01-16 21:32:06	Sarah L Szanton, Jennifer Wenzel, Amy B Connolly and Rachel L Piferi	RESEARCH ARTICLE Open Access Examining mindfulness-based stress reduction: Perceptions from minority older adults residing in a low-income housing facility	2011	BMC (BioMed Central) Complementary and Alternative Medicine	Mindfulness-based stress reduction (MBSR) programs are becoming increasingly common, but have not been studied in low income minority older populations. We sought to understand which parts of MBSR were most important to practicing MBSR members of this population, and to understand whether they apply their training to daily challenges. assess older minority adult participants’ openness to the inte…	focus group methodology/ study	members of an ELDERSHINE program being conducted in a low income senior housing facility in Baltimore, Maryland. All participants were low income African-American women over the age of 60 years old and younger than 90. They were all Protestants (Baptist, Methodist, and Apostolic). Their education level ranged from less than 8 years of school through obtaining some college education.	The moderator of the ELDERSHINE group verbally invited members to participate in the focus groups. The moderator also announced she would not attend the focus groups. Those interested were called the night before to increase attendance.	Thirteen individuals participated in the study. Three separate small focus groups (of 4, 4, and 5 participants) were conducted to increase participation in discussion by having small groups.	members of an ELDERSHINE program being conducted in a low income senior housing facility in Baltimore, Maryland.	No intervention per se - Focus group study of the ELDERSHINE mindfulness-based stress reduction program for low-income minority older adults. Details of the program to which the focus groups pertained are available in the article.	Our team tape-recorded the focus group sessions, and both the moderator and the trained research assistant took notes during and after the sessions. A focus group interview guide and probes guided each focus group session. Two of the groups were moderated by one of the investigators on the project (S.L.S), and one was moderated by another investigator (R.L.P). The same trained research assistant …	Not mentioned	this study has shown preliminary acceptability and perceived benefits evidence of a mindfulness-based stress reduction program for low-income minority older adults. In this focus group study with low-income minority older adult participants of a mindfulness-based program, we found that those who were in the intervention reported learning meditation skills, used it to cope with stressors in their …	This focus group study has revealed that program participants, in addition to being receptive and willing to participate in the program, enjoyed the meditation and mindfulness practices, continued to effectively utilize the techniques outside of the program, and gained social support from the program NB Our team has also conducted a randomized clinical pilot trial of mindfulness meditation traini…	Because there is evidence that mindfulness programs may help in management of illness and low-income minority adults often suffer from multiple chronic health problems, our findings could suggest further research in an underserved population with this low-cost mindfulness-based intervention. Future research should examine the specific psychological, social, and physiological effects of a mindfuln…
2022-01-16 19:18:58	Sarah M. Burstein1 & Elizabeth S. Hawes1 & Kelsey M. Arroyo1 & Jamie S. Bodenlos1	Facets of Mindfulness and Health Among a Predominantly Low-Income Community Sample	2020	Mindfulness	Understanding the relationship between dispositional mindfulness and health among low-income populations may be helpful for developing effective programs. Therefore, the purpose of the current study was to assess the relationship between the facets of mindfulness and various health domains in a low-income community sample (p771)	?	256 community members (55.9% female) from a small town in Upstate New York. Over half of the sample had a household income of less than $20,000 a year (51.6%), and an additional 17.6% reported a household income of less than $35,000 a year. Table 1: participant characteristics (pg 774)	Community partners distributed posters and emails that advertised our study to potential participants. Each participant received a $10 gift card to a local grocery store after completing the given measures.	256 (55.9% female)	small town in Upstate New York - household income of less than $20,000 a year.	No intervention per se. Just questionnaires regarding the relationship between dispositional mindfulness and various health domains.	The Medical Outcomes Study Short Form Survey, Cohen Perceived Stress Scale, Lubben Social Network Scale-Revised, Five Facet Mindfulness Questionnaire, and a demographic and health behavior questionnaire. (pg 771)	n/a as study assessed dispositional mindfulness	Dispositional mindfulness plays a significant role in emotional health and social functioning among low-income adults. Mindfulness-based programs may be beneficial for this demographic if focused on the enhancement of non-judgment, non-reactivity, and acting with awareness (pg 771) the facets of mindfulness seem to be more important for emotional health and social functioning than other domains. …	These findings in a low-income sample suggest that targeting these aspects of mindfulness in programs may be important to improving emotional health. (pg 779) Overall, this research adds to the existing literature by examining which facets of mindfulness are related to domains of health in a predominantly low-income community sample. The findings suggest that the non-judging and non-reactivity fa…	Exploring ways in which mindfulness and its facets apply to socioeconomically diverse populations would be a beneficial addition to the literature. (pg 772) Future research with community samples should assess physical health using more specific scales or biological outcomes and include control variables that are more associated with health. Lastly, perhaps mindfulness is simply more important to…
2022-01-23 16:31:24	Steven F. Hick & Charles Furlotte	An Exploratory Study of Radical Mindfulness Training with Severely Economically Disadvantaged People: Findings of a Canadian Study	2010	Australian Social Work	Phase one of the project consisted of community focus groups to determine what types of mindfulness-based interventions would most benefit this population. (pg 281) For the present project, we acknowledged that mindfulness-based interventions are increasingly addressing a variety of health problems, and we wanted to see how it could be modified to address the specific needs of people experiencing…	qualitative focus groups to determine what types of mindfulness-based interventions would most benefit a severely economically disadvantaged population qualitative data analysis method used was based on Miles and Huberman’s (1994) four-phased approach: data reduction, data display, conclusion drawing, and verification.	people with SED status in Ottawa, Ontario, Canada participants were recruited through a local community health centre (CHC) as part of their programming	Invitations to participate were placed in locations frequently accessed by our target population, for example, homeless drop-in centres, meal and food programs, and local shelters. The selection criteria for participation in the focus groups included: presenting to the researcher as currently experiencing two or more severe difficulties, such as mental illness, addictions, disability, living in t…	16: 8 for each of two focus groups (six women, two men) A total of 22 participants were present in the first informational class. Eleven participants (50%) dropped out after the first class, leaving 11 participants in the second class, of whom eight finished the course.	Ottowa, Canada	Based on a focus group with people with SED status, a modified mindfulness-based intervention was developed. Termed as radical mindfulness training or RMT, the modified program engages participants at the personal, interpersonal, and structural levels. (pg 282) While MBSR does deal somewhat with interpersonal issues and often touches on societal issues, RMT makes the interaction of the personal, …	Our exploratory study of the RMT program involved the administration of two pre and post test scales to seven of the eight participants (one participant did not submit the pre test questionnaire). The scales administered were the Self-Compassion Scale (SCS; Neff, Kirkpatrick, & Rude, 2007) and the Satisfaction with Life Scale (SWLS; Diener, Emmons, Larsen, & Griffin, 1985). In addition, following…	Not mentioned	In this exploratory study, RMT was slightly different from the past adaptations of MBSR for the intended target population (Roth & Calle-Mesa, 2006; Roth & Creaser, 1997). Most significantly, RMT explored mindfulness in relation to the personal, interpersonal, and structural levels. This exploratory study found that RMT may be effective in increasing the felt sense of wellbeing as measured by SCS…	This article provides evidence that mixed methods (i.e., qualitative and quantitative methods) is a valuable approach for this particular kind of treatment development. For example, while it is critical to document the efficacy of mindfulness-based interventions using valid measures, we must also tune into to the quality of the intervention our clients’ experience. There was no research conducted…	the present pilot intervention could be expanded in a control study comparing RMT with traditional MBSR, which may effectively tease out how radical social justice approaches merge with mindful practice to produce improvements for clients. We suggest that more research be done by social workers at the community health centre level, and that provincial and national agencies lend funding to this ve…
2022-01-16 14:33:04	Yash Bhambhani and Laurie Gallo	Developing and Adapting a Mindfulness-Based Group Intervention for Racially and Economically Marginalized Patients in the Bronx	2021	Cognitive and Behavioural Practice	most MBIs have primarily been used with middle-or upper-class White populations, with some instances where they have been adapted for use with diverse populations (e.g., Burnett-Zeigler et al., 2016; Roth & Robbins, 2004). However, even when adapted, most MBIs have not explicitly addressed unique factors faced by the target population, such as racial discrimination, unemployment, lack of financia…	?	racially and ethnically diverse population in the Bronx, considered by the U.S. census to be the most diverse in the country (pg 1) largely underserved population, most of whom live in poverty (pg 3)	?	We piloted our first group in fall 2017. ...participants included two Latina women, one Indian woman, one Yemeni woman, and a Black woman. mindfulness-based group, conducted in spring 2018 ... 10 group patients ... The 5 patients who attended at least four sessions included 2 Black women, 1 Black Latina woman, 1 Latino man, and 1 Latina woman (pg 6-7) The third group was run just by the second au…	racially and ethnically diverse population in the Bronx, considered by the U.S. census to be the most diverse in the country (pg 1) Montefiore Moses Adult Outpatient Division (Moses AOPD)	we developed a mindfulness-based group intervention, based on principles drawn from MBSR and MBCT, within a trauma-informed care and cultural humility approach, and then iteratively modified the group based on feedback, engagement, and efficacy .... The MBI described here is the result of four iterations over the course of 2 years, using patient feedback and feasibility data to inform ongoing mod…	?	Dr. Gallo pilot group was led by two White individuals (L.G. and a graduate trainee) pg 6 second group was led by two White individuals (second author L.G. and graduate trainee (pg 7) The fourth group was run by second author L.G. and a female Asian social work intern (pg8) No mention of mindfulness training or experience of trainers/facilitators	Two case studies outlined - with outcomes for the two individuals	Other ways to address structural barriers might include adapting our interventions to be more suitable to the patients we serve—such as using accessible language, using examples from their lives. Providers and institutions can and should use community outreach to engage patients (pg 13) decentralize power and reduce power imbalance between therapist and patient ... White clinicians will often wor…	Also see section above: learnings Headings: Addressing Race-Based Stress and Trauma; Centering Patients and Learning From Them; Addressing Structural Barriers: Modifying Context; Using a Trauma-Informed Approach and Avoiding White Saviorism; Need for Inclusion at Every Level and Health Care Activism discuss recommendations for working with racially and economically marginalized people, and includ…
		a

## Sheet: Title
Timestamp	Authors	Title	Summary
2021-12-12 07:03:07	Bermudez et al	A qualitative analysis of beginning mindfulness experiences for women with post-traumatic stress disorder and a history of intimate partner violence
2021-12-12 09:35:45	Abercrombie et al.	Providing a Mindfulness-based Stress Reduction Program for Low-income Multiethnic Women With Abnormal Pap Smears
2022-01-16 14:33:04	Yash Bhambhani and Laurie Gallo	Developing and Adapting a Mindfulness-Based Group Intervention for Racially and Economically Marginalized Patients in the Bronx
2022-01-16 16:43:28	Huaiyu Zhang & Eugene K. Emory	A Mindfulness-Based Intervention for Pregnant African-American Women
2022-01-16 17:42:54	Katleen Van der Gucht & Keisuke Takano & Nady Van Broeck & Filip Raes	A Mindfulness-Based Intervention for Economically Disadvantaged People: Effects on Symptoms of Stress, Anxiety, and Depression and on Cognitive Reactivity and Overgeneralization
2022-01-16 19:18:58	Sarah M. Burstein1 & Elizabeth S. Hawes1 & Kelsey M. Arroyo1 & Jamie S. Bodenlos1	Facets of Mindfulness and Health Among a Predominantly Low-Income Community Sample
2022-01-16 21:32:06	Sarah L Szanton, Jennifer Wenzel, Amy B Connolly and Rachel L Piferi	RESEARCH ARTICLE Open Access Examining mindfulness-based stress reduction: Perceptions from minority older adults residing in a low-income housing facility
2022-01-16 23:27:29	Claire Adams Spears1,2 & Sean C. Houchins2 & Wendy P. Bamatter2,3 & Sandra Barrueco2 & Diana Stewart Hoover4 & Rokas Perskaudas2	Perceptions of Mindfulness in a Low-Income, Primarily African American Treatment-Seeking Sample
2022-01-23 16:31:24	Steven F. Hick & Charles Furlotte	An Exploratory Study of Radical Mindfulness Training with Severely Economically Disadvantaged People: Findings of a Canadian Study
2022-01-23 23:26:43	Jacobs et al	A Pilot Study of Mindfulness Skills to Reduce Stress among a Diverse Paraprofessional Workforce
2022-01-23 23:36:50	Dutton et al	Coordinated Public Health Initiatives to Address Violence Against Women and Adolescents
2022-01-24 00:15:27	Dutton et al	Mindfulness-Based Stress Reduction for Low-Income, Predominantly African American Women With PTSD and a History of Intimate Partner Violence
2022-01-24 00:35:33	Gallegos et al	Mindfulness-Based Stress Reduction to Enhance Psychological Functioning and Improve Inflammatory Biomarkers in Trauma-Exposed Women: A Pilot Study
2022-01-24 00:53:35	Felder et al	Poor Sleep Quality, Psychological Distress, and the Buffering Effect of Mindfulness Training During Pregnancy

## Sheet: Aim
AUTHORS	AIM / PURPOSE	SUMMARY	COMMENTS	Report (N=13)
Bermudez et al	Not reported	Not reported (1)
Abercrombie et al.	The purpose of this pilot study was to explore the acceptability and feasibility of providing MBSR for low-income multiethnic women.	Verb: Explore; What: Acceptability and feasability of providing MBSR; Population: Low-income multiethnic women; Context: Not reported	Stated purpose not aligned with what they measured - measured outcome (anxiety)	VERBS: Examine (5); Explore (1); Describe (1); non-speicific (access, conduct, gain information, determine, develop) (4); Unclear (1); Not reported (1)
Yash Bhambhani and Laurie Gallo	We developed and used an iterative approach to refine a MBI group based on MBSR and MBCT, for a racially and ethnically diverse population in the Bronx, considered by the U.S. census to be the most diverse in the country. (pg 1)	Verb: Develop and refine; What: MBI group based on MBSR and MBCT; Population: racially and ethnically diverse population ; Context: the Bronx		The aims were not well formulated - some of the manuscripts (1) did not have an overall aim, but focused on the objectives (e.g. Spears et al). The numbers therefore do not add up to (n=13) as some manuscripts had more than one focus (what). Focus (What): Aceptability (3); feasability (3); Adapting (4); effects (5) ; relationship (2); perceptions (3); barriers (1)
Huaiyu Zhang & Eugene K. Emory	The general purpose of this pilot study was to conduct a randomized controlled trial with urban, low-income, pregnant African-American women, to examine the effect of a mindfulness-based maternal stress reduction program (i.e., Mindful Motherhood; Vieten 2012) on maternal well-being.	Verb: Conduct and examine; Design: RCT; What: effect of a mindfulness-based maternal stress reduction program; Population: urban, low-income pregnant African-American women; Context: Not reported	Examine = descriptive (non-specfic); Compare (used in abstract)= support the design of study; Abstract and text purpose is not aligned
Katleen Van der Gucht & Keisuke Takano & Nady Van Broeck & Filip Raes	The purpose of this study was to determine the potential feasibility and effectiveness of an adapted MBI for economically disadvantaged people.	Verb: Determine; What: feasibility and effectiveness of an adapted MBI; Population: economically disadvantaged people; Context: Not reported
Sarah M. Burstein1 & Elizabeth S. Hawes1 & Kelsey M. Arroyo1 & Jamie S. Bodenlos1	Therefore, the purpose of the current study was to assess the relationship between the facets of mindfulness and various health domains in a low-income community sample	Verb: Assess; What: Relationship between the facets of mindfulness and various health domains; Population: Low-income community; Context: Not reported
Sarah L Szanton, Jennifer Wenzel, Amy B Connolly and Rachel L Piferi	Therefore, the purpose of the current study was to examine the perceptions of a mindfulness-based program in a sample of low-income minority older adults.	Verb: Examine; What: the perceptions of a mindfulness-based program; Population: low-income minority older adults; Context: Not reported	Examine= non-specfic - do not support the research design
Claire Adams Spears1,2 & Sean C. Houchins2 & Wendy P. Bamatter2,3 & Sandra Barrueco2 & Diana Stewart Hoover4 & Rokas Perskaudas2	This study used qualitative methods to gain information about (a) perceptions of mindfulness, (b) experiences with meditation, (c) barriers to practicing mindfulness, and (d) recommendations for tailoring mindfulness-based interventions in a low-income, primarily African American treatment-seeking sample.	Verb: Gain information; What: (a) perceptions of mindfulness, (b) experiences with meditation, (c) barriers to practicing mindfulness, and (d) recommendations for tailoring mindfulness-based interventions; Population: Low-income primarily African American treament seeking; Context: Not reported
Steven F. Hick & Charles Furlotte	This article describes a two-phased research project that piloted a modified mindfulnessbased stress reduction (MBSR) intervention developed specifically for a severely economically disadvantaged population.	Verb: Describe; What: modified mindfulness-based stress reduction interventions; Population: severely economically disadvantaged population; Context: Not reported
Jacobs et al	Abstract: examines the potential effect and acceptability of a mindfulness-based skills program delivered to a culturally-diverse group of paraprofessionals in a high-stress role. Article: the current study examines the potential effect and acceptability of a mindfulness-based skills program delivered to a culturally-diverse group of paraprofessionals in a high-stress role. To examine the effect …	Verb: Examine; What: potential effect and acceptability of a mindfulness-based skills program; Population: culturally diverse group of paraprofessionals in a high stress role; Context: Not reported
Dutton et al	we present our rationale for using MBSR as an intervention for PTSD with this population, describe MBSR and our adaptation of the curriculum and its implementation, and discuss the feasibility and acceptability of the intervention based on participants’ feedback and our observations.	Verb: Describe and discuss, What: MBSR as an intervention and feasibility and acceptability; Population: PTSD population; Context: Not reported	Aim or purpose should be single sentence - not clear
Gallegos et al	This study examined the effects of a mindfulness-based stress reduction (MBSR) program on psychological functioning and inflammatory biomarkers in women with histories of interpersonal trauma.	Verb: Examine; What: the effects of a mindfulness-based stress reduction (MBSR) programme on on psychological functioning and inflammatory biomarkers; Population: women with histories of interpersonal trauma; Context: Not reproted
Felder et al	The current study examines the effects of a mindfulness-based intervention on the relationship between poor sleep quality and increased depression symptom severity and perceived stress during pregnancy. Additionally, we explored the prevalence of poor sleep quality in this unique sample and the impact of intervention on sleep quality.	Verb: Examines; What: effects of a mindfulness-based intervention on the relationship between poor sleep quality and increased depression symptom severity and perceived stress during pregnancy; Population: Pregnant women; Context: Not reported

## Sheet: Design
AUTHOR	DESIGN	SUMMARY	COMMENTS
Bermudez et al	interpretive phenomenological analysis approach	Qualtitative design (4); Pre-post design (2); RCT (2); Not reported (5)
Abercrombie et al.	Not reported		Re-checked
Yash Bhambhani and Laurie Gallo	Not reproted		Re-checked
Huaiyu Zhang & Eugene K. Emory	The current study was a pilot randomized controlled trial with a 2×3 mixed model design. The between-subjects variable was group condition (TxAU and Mindful Motherhood) and the within-subjects variable was assessment time (pre-intervention (T1), post-intervention (T2), and one month postintervention follow-up (T3)).
Katleen Van der Gucht & Keisuke Takano & Nady Van Broeck & Filip Raes	The study employed a two-baseline, post- and follow-up within-subjects design. We added an additional baseline assessment to examine change over time before the intervention. Participants completed four sets of self-administered questionnaires. The first questionnaire was completed at the time of registration, i.e., 8 weeks before the start of the training (baseline, T1); the second questionnaire…
Sarah M. Burstein1 & Elizabeth S. Hawes1 & Kelsey M. Arroyo1 & Jamie S. Bodenlos1	Not reported		Re-checked
Sarah L Szanton, Jennifer Wenzel, Amy B Connolly and Rachel L Piferi	focus group methodology/ study		A focus group is a data collection method and not a design
Claire Adams Spears1,2 & Sean C. Houchins2 & Wendy P. Bamatter2,3 & Sandra Barrueco2 & Diana Stewart Hoover4 & Rokas Perskaudas2	qualitative methods
Steven F. Hick & Charles Furlotte	qualitative focus groups to determine what types of mindfulness-based interventions would most benefit a severely economically disadvantaged population qualitative data analysis method used was based on Miles and Huberman’s (1994) four-phased approach: data reduction, data display, conclusion drawing, and verification.
Jacobs et al	pre-training, post-training, and at a four week follow-up
Dutton et al 2013	RCT		Abstract
Gallegos et al	A pilot study		Not reported in abstract nor in the text
Felder et al	Not reported		Re-checked

## Sheet: Tools
AUTHOR	TOOLS	SUMMARY	COMMENTS	Summary
Abercrombie et al.	State-Trait Anxiety Inventory (STAI) 26-item Self-Compassion Scale	State-Trait Anxiety Inventory; Self-Compassion Scale		Different scales were used; the only scales that were used in more than one study 1) Self-Compassion Scale (2), Pitsburgh Sleep Quality Index (2), Perceived Stress Scale (3), Focus Groups (3), Five Facet Mindfulness Questionnaire (2); Five studies mentioned demographic questionnaires, acceptability and feasability was tested differently; Biomarkers (Cortisol, immunological essays)
Yash Bhambhani and Laurie Gallo	Not reported	Not reported	Re-checked	We cannot draw any conclusion as the studies use different data collection methods and tools; methodological limiations is small sample sizes
Huaiyu Zhang & Eugene K. Emory	the Toronto Mindfulness Scale, the Perceived Stress Scale, the Pregnancy Experience Scale — Brief Version, and the Beck Depression Inventory — II. In addition, participants were instructed to listen to a two-minute audio clip of a baby’s cry, which was employed in this study as a mild stressor that was ecologically valid physiological measures - cortisol levels	Toronto Mindfulness Scale; Perceived Stress Scale; Pregnancy Experience Scale; Beck Depression Inventory; Cortisol
Katleen Van der Gucht & Keisuke Takano & Nady Van Broeck & Filip Raes	The Depression Anxiety Stress Scales (DASS-21) was Leiden Index of Depression Sensitivity (LEIDS-R) was used to assess the extent to which dysfunctional cognitions are triggered during normal mood vari Attitudes Toward Self Revised (ATS-R; Carver et al. 1988) scale was used to measure the tendency to overgeneralize from a single failure to the broader sense of self-worth. We used the Children’s A…	Depression Anxiety Stress Scales; Leiden Index of Depression Sensitivity; Attitudes Towards Self Revised Scale; Children's Accpetance and Mindfullness Measure	Used in adults normally - here used in children (CAMM). Acceptance will be different from adults vs children
Sarah M. Burstein1 & Elizabeth S. Hawes1 & Kelsey M. Arroyo1 & Jamie S. Bodenlos1	The Medical Outcomes Study Short Form Survey, Cohen Perceived Stress Scale, Lubben Social Network Scale-Revised, Five Facet Mindfulness Questionnaire, and a demographic and health behavior questionnaire. (pg 771)	Medical Outcomes Study Short Form Survey; Cohen Perceived Stress Scale; Lubben Social Network Scale-Revised; Five Faces Mindfullness Questionnare; Demographic and health behviour questionnaire
Sarah L Szanton, Jennifer Wenzel, Amy B Connolly and Rachel L Piferi	Our team tape-recorded the focus group sessions, and both the moderator and the trained research assistant took notes during and after the sessions. A focus group interview guide and probes guided each focus group session. Two of the groups were moderated by one of the investigators on the project (S.L.S), and one was moderated by another investigator (R.L.P). The same trained research assistant …	Focus Group;
Claire Adams Spears1,2 & Sean C. Houchins2 & Wendy P. Bamatter2,3 & Sandra Barrueco2 & Diana Stewart Hoover4 & Rokas Perskaudas2	demographic questionnaire focus group interviews with multiple subquestions per question	Demographic questionnaire; Focus group;
Steven F. Hick & Charles Furlotte	Our exploratory study of the RMT program involved the administration of two pre and post test scales to seven of the eight participants (one participant did not submit the pre test questionnaire). The scales administered were the Self-Compassion Scale (SCS; Neff, Kirkpatrick, & Rude, 2007) and the Satisfaction with Life Scale (SWLS; Diener, Emmons, Larsen, & Griffin, 1985). In addition, following…	Self-Compassion Scale; Satisfaction with Life Scale
Jacobs et al	Demographic information (Information on SFL’s age, ethnicity, education status, and work experiences were obtained pre-training. This measure also asked about the value of the following factors in supporting job performance: sleep, feeling calm, the work environment, familial support, a supportive supervisor, and availability of job resources. SFLs were also asked to indicate whether they had pri…	Demographic information; Maslach Burnout Inventory; Perceived Stress Scale; Pitssburg Sleep Quality Index; Developed own acceptability questionnaire; Frequency and timeframe of mindfulness practice outside training
Dutton et al	?
Dutton et al	1) Focus groups and individual interviews with residents and directors of domestic violence and homeless shelters. 2) Feasibility (sessions attended), Acceptability (Follow-up interviews provided us with valuable feedback regarding participants’ overall experiences),	Focus Group; Individual interviews
Gallegos et al	Demographic information was obtained using the demographic form from the intervention site, which contained items regarding age, race/ethnicity, employment status, income, and disability status. Difficulties in Emotion Regulation Scale (DERS; Gratz & Roemer, 2004) symptoms of PTSD were assessed using the Modified PTSD Symptom Scale Self-Report (MPSS-SR; Falsetti, Resnick, Resick, & Kilpatrick, 19…	Demogrphic information; Difficulties in Emotion Regulation Scale; Modified PTSD Symptom Scale Self-report; Five Facet Midnfulness Questionnaire; Measure participant overall satisfaction and quality of program; Immunological data (Circulating IL-6, TNF and CRP; Measured attendance
Felder et al	Demographics A study-designed questionnaire was used to assess demographic variables such as age, household income, household size, education, race, and pregravid body mass index, BMI = weight (kilograms)/ height (meters2). Patient Health Questionnaire (PHQ) was administered at baseline and postintervention to assess depression symptom severity in the previous two weeks (Kroenke, Spitzer, & Willi…	Demographic infomration; Patient Health Questionnaire; Perceived Stress Scale; Pitssburgh Sleep Quality Index

## Sheet: Population
AUTHOR	POPULATION	SUMMARY	COMMENTS	SUMMARY
Bermudez et al	Low income minority women with a history of partner violence. 53 participants were followed time, we audiotaped four individual, semi-structured interviews with each participant (pre-, mid-point, post- and at three-month follow-up). We also conducted a focus group with 12 participants at nine-month follow-up.	Low income minority women with a history of partner violence	Re-checked	Almost 50% of the studies focused on women (6), None of the studies focused on men only. One paper = eldery betw 60 and 90
Abercrombie et al.	Multi-ethnic low-income women with abnormal papsmears	multi-ethnic low-income women with abnormal papsmears	Re-checked
Yash Bhambhani and Laurie Gallo	racially and ethnically diverse population in the Bronx, considered by the U.S. census to be the most diverse in the country (pg 1) largely underserved population, most of whom live in poverty (pg 3)	Racially and etnically diverse population in the Bronx, USA
Huaiyu Zhang & Eugene K. Emory	Urban low-income pregnant African-American women Overall, a total of 1,440 prospective participants were approached by undergraduate research assistants for recruitment.	Urban low-income pregnant African-American women	Re-checked
Katleen Van der Gucht & Keisuke Takano & Nady Van Broeck & Filip Raes	Low income urban adults in Brussels and Antwerp. The inclusion criteria were as follows: speak the Dutch language, above 18 years old, and experience poverty, meaning that participants were receiving social welfare benefits.	Low income urban adults in Brussels and Antwerp	Re-checked
Sarah M. Burstein1 & Elizabeth S. Hawes1 & Kelsey M. Arroyo1 & Jamie S. Bodenlos1	256 community members (55.9% female) from a small town in Upstate New York. Over half of the sample had a household income of less than $20,000 a year (51.6%), and an additional 17.6% reported a household income of less than $35,000 a year.	Community members from a small town in Upstate New York	Re-cehcked
Sarah L Szanton, Jennifer Wenzel, Amy B Connolly and Rachel L Piferi	Members of an ELDERSHINE program being conducted in a low income senior housing facility in Baltimore, Maryland. Low income group of minority elderly adults All participants were low income African-American women over the age of 60 years old and younger than 90. They were all Protestants (Baptist, Methodist, and Apostolic). Their education level ranged from less than 8 years of school through obt…	Members of an Eldershine program conducted in low income senior housing facility in Baltimore, Maryland; Low income group of minority elderly adults	Re-cheked
Claire Adams Spears1,2 & Sean C. Houchins2 & Wendy P. Bamatter2,3 & Sandra Barrueco2 & Diana Stewart Hoover4 & Rokas Perskaudas2	Participants were recruited from a community mental health clinic serving adults from diverse backgrounds with a variety of mental health needs. In order to qualify for services at this particular clinic, individuals must be below 200% of the federal poverty level and may have Medicaid, Medicare, or no health insurance. Individuals were eligible if they were between the ages of 18–65, spoke Engli…	Community mental health clinic serving adults from diverse backgrounds with a variety of mental health needs, individuals are 200% below the federal poverty level
Steven F. Hick & Charles Furlotte	people with SED status in Ottawa, Ontario, Canada participants were recruited through a local community health centre (CHC) as part of their programming	People with severely economically disadvantaged status
Jacobs et al	Paraprofessional staff	Paraprofessional staff	Re-checked
Dutton et al 2013	African American, Low-Income Women With PTSD and a history of chronic trauma history particcularly related to intimate partner violence	African American, Low-Income Women With PTSD and a history chronic trauma history particcularly related to intimate partner violence
Gallegos et al	Women (abstract); Low income individuals with a history of at least one interpersonal trauma before the age of 18, must report current high perceived stress	Low income individuals with a history of at least one interpersonal trauma before the age of 18, must report current high perceived stress	Re-checked
Felder et al	Overweight and obese low-income pregnant women	Overweight and obese low-income pregnant women	Re-checked

## Sheet: Sampling method
AUTHOR	SAMPLING METHOD	SUMMARY	COMMENTS	SUMMARY
Bermudez et al	53 participants were followed longitudanally. 10 women qualified for the qualitative data analysis for this article by having participated in every interview as well as the focus group. Sampling method not reported. Inclusion criteria: Not reproted	Sampling: Not reported; Inclusion criteria: Not reported	Re-checked	Sampling and inclusion/exlusion criteria were not documented in five of the studies; Additionally, sampling not reported (4); Voluteer (1), Convenient (2), Randomised (1)
Abercrombie et al.	Sampling: Not reported. Eligibility criteria: age more than 18 years, not pregnant, fluent in English or Spanish, and abnormal Pap smear within the last 12 months. Ethnicity, language, and information about childcare needs were also collected. Participants were also recruited through flyers in Spanish and English advertising stress-reduction classes for women with abnormal Pap smears and by word …	Sampling: Not reported; Inclusion critetia: 18 and older, not pregnant, fluent in English or Spanish, abnormal Pap smear within last 12 months	Re-checked	Recruitment: Not mentioned (10); Recruitment strategy (3)
Yash Bhambhani and Laurie Gallo	Sampling: Not reported; Inclusion criteria: Not reported	Sampling: Not reported; Inclusion criteria: Not reported	Re-checked	Inclusion: Not reported (7); Reported (6); Exlusion reported (1)
Huaiyu Zhang & Eugene K. Emory	Sampling: Not reported, Inclusion criteria: Not reported. Sixty-five pregnant females met the inclusion criteria, participated in the T1 assessment, and were randomly assigned to the TxAU condition (n=31) or the Mindful Motherhood condition (n=34).	Sampling: Not reported; Inclusion criteria: Not reported	Re-checked
Katleen Van der Gucht & Keisuke Takano & Nady Van Broeck & Filip Raes	total of 42 low-income people volunteered to take part. Inclusion criteria: have to speak the Dutch language, over 18 years old, receiving social welfare benefits	Sampling: Voluteer Inclusion criteria: have to speak the Dutch language, over 18 years old, receiving social welfare benefits	Re-checked
Sarah M. Burstein1 & Elizabeth S. Hawes1 & Kelsey M. Arroyo1 & Jamie S. Bodenlos1	Community partners distributed posters and emails that advertised our study to potential participants. Each participant received a $10 gift card to a local grocery store after completing the given measures. Another possible limitation is that we obtained a high functioning convenient sample (documented as limitation); Inclusion criteria:	Sampling: Convenient sampling through distributed posters and emails; Inclusion criteria: Not reported	Re-check
Sarah L Szanton, Jennifer Wenzel, Amy B Connolly and Rachel L Piferi	The moderator of the ELDERSHINE group verbally invited members to participate in the focus groups. The moderator also announced she would not attend the focus groups. Those interested were called the night before to increase attendance.	Sampling: Not reported; Inclusion criteria: Not reported	Re-checked
Claire Adams Spears1,2 & Sean C. Houchins2 & Wendy P. Bamatter2,3 & Sandra Barrueco2 & Diana Stewart Hoover4 & Rokas Perskaudas2	Sampling: Not reported; Inclusion criteria: individauls must be below 200% of the federal poverty level, ages 18 to 65, spoke English, and had not participated in the mindfulness smoking cessation group	Sampling: Not reported; Inclusion criteria: individauls must be below 200% of the federal poverty level, ages 18 to 65, spoke English, and had not participated in the mindfulness smoking cessation group	Re-checked
Steven F. Hick & Charles Furlotte	Invitations to participate were placed in locations frequently accessed by our target population, for example, homeless drop-in centres, meal and food programs, and local shelters. The selection criteria for participation in the focus groups included: presenting to the researcher as currently experiencing two or more severe difficulties, such as mental illness, addictions, disability, living in t…	Sampling: Convenience sampling; Invitations placed in locations frequently assessed by target population; Inclusion criteria: presenting to the researcher as currently experiencing two or more severe difficulties, such as mental illness, addictions, disability, living in tenuous housing or shelters, and receiving bare minimum social welfare benefits.
Jacobs et al	Sampling: Not reported; Inclusion criteria: Not reported	Sampling: Not reported; Inclusion criteria: Not reported
Dutton et al	2) As part of a pilot study, we randomized 106 women to either MBSR or to a control condition to test the feasibility, acceptability, and preliminary effectiveness of MBSR for reducing symptoms of PTSD and depression. The MBSR arm of the study included five groups involving 53 participants.	1) Sampling: Randomised, Inclusion criteria: Not reported 2) Sampling: Not reported; Inclusion criteria: Not reported	Re-checked
Gallegos et al	Potential participants were recruited by recommendations from medical or mental health providers and flyers placed in waiting rooms at the clinics and hospitals. To be eligible for the study, participants had to be women over the age of 18 and English speaking. They also had to have a history of at least one interpersonal trauma before the age of 18, and report current high-perceived stress.	Sampling: Not reported; Recruited by recommendations from medical or mental health providers and flyers placed in waiting rooms at the clinics and hospitals. Inclusion criteria: participants had to be women over the age of 18 and English speaking. They also had to have a history of at least one interpersonal trauma before the age of 18, and report current high-perceived stress.	Re-checked
Felder et al	Sampling: particpants were drawn for a study examinng the effects of an eight-week mindfulness-based program on stress, depression and excessive gestational weight gain; Inclusion criteria for all participants included (a) English speaking, (b) pregnant, (c) age 18–45 years, (d) self-reported pregravid body mass index 25–41 kg/m2, and (e) low to moderate income. Exclusionary criteria included (a)…	Sampling: Not reported; Inclusion criteria for all participants included (a) English speaking, (b) pregnant, (c) age 18–45 years, (d) self-reported pregravid body mass index 25–41 kg/m2, and (e) low to moderate income. Exclusionary criteria included (a) medical conditions that might affect gestational weight gain (e.g., diabetes, abnormal glucose screen in early pregnancy, hypertension, and eatin…	Re-checked
		Women with singleton pregnancies 12–19 weeks gestation at the start of the intervention and able to attend eight weekly 2-hr intervention classes were eligible to enroll in the intervention group (Mindful Moms Training, MMT). Women unable to attend MMT classes or with gestational age 20–24 weeks at enrollment who otherwise met the study criteria were eligible for the treatment as usual (TAU) grou…

## Sheet: Sample size
AUTHOR	SAMPLING SIZE	SUMMARY	COMMENTS
Bermudez et al	10	10 (no mention of attrition)	Re-checked	Varied sample size; Only three studies had sample size > 100; atretion not mentioned in ix studies (report who); attretion between 30 and 84% (of which four were 60% and above) were mentioned in seven studies. 10 studies with sample size between 10 and 56 and three studies of samples between 106 and 256. A total of 904 participants participated in the documented studies
Abercrombie et al.	Fifty-one women (40 English-speaking, 11 Spanish-speaking) women were initially recruited for the MBSR classes. However, by the time of the follow-up call 2 months later, 28 (54%) had dropped out or could not be contacted by telephone. In addition, at the start of the programs, another 10 women (20%) did not attend. Reasons for dropping out included lack of time, lack of interest, and family resp…	Initially recruited: N=51; English speaking (n=40), Spanish speaking (n=11). Follow up 2 months later 28 dropped out (54%) and at start of programme a further 10 (20%) dropped out. Final sample for data analysed (n=8). Attrition rate was 84%	Re-checked
Yash Bhambhani and Laurie Gallo	We piloted our first group in fall 2017. Participants included two Latina women, one Indian woman, one Yemeni woman, and a Black woman. mindfulness-based group, conducted in spring 2018 .10 group patients . The 5 patients who attended at least four sessions included 2 Black women, 1 Black Latina woman, 1 Latino man, and 1 Latina woman (pg 6-7). The third group was run just by the second author, L…	Sample of 16; Pilot 1 (n=5); Second group (n=10 of which 5 attended at least 4 sessions, and 1 participant who came to all the sessions); Group 3 (n=3 who attended 8 of 16 sessions); Group 4 (n=3 who attended 10 out of 16 sessions). Attretion not mentioned - case studies does not indicate sample size. Not indicated on the nuber of participants who wer included in data analysis (case studies)	Re-checked
Huaiyu Zhang & Eugene K. Emory	Sixty-five pregnant females	N=65 (Test 1) to decrease to 22 (Test 3), 66% attretion rate
Katleen Van der Gucht & Keisuke Takano & Nady Van Broeck & Filip Raes	total of 42 low-income people volunteered to take part. Of the 42 participants who enrolled for the groups, 23 (55 %) completed three questionnaires and 17 (40 %) completed all four questionnaires.	N=42; n=23 completed three questionnaires and only 17 completed four questionnaires - attretion rate 60%	Re-checked
Sarah M. Burstein1 & Elizabeth S. Hawes1 & Kelsey M. Arroyo1 & Jamie S. Bodenlos1	256 (55.9% female)	N=256; Attretion not mentioned	Re-checked
Sarah L Szanton, Jennifer Wenzel, Amy B Connolly and Rachel L Piferi	Thirteen individuals participated in the study. Three separate small focus groups (of 4, 4, and 5 participants) were conducted to increase participation in discussion by having small groups.	N=13; Attretion not mentioned	Re-checked
Claire Adams Spears1,2 & Sean C. Houchins2 & Wendy P. Bamatter2,3 & Sandra Barrueco2 & Diana Stewart Hoover4 & Rokas Perskaudas2	Eight focus groups were conducted with 32 adults (16 men and 16 women).	N=32; Attretion not mentioned	Re-checked
Steven F. Hick & Charles Furlotte	16: 8 for each of two focus groups (six women, two men) A total of 22 participants were present in the first informational class. Eleven participants (50%) dropped out after the first class, leaving 11 participants in the second class, of whom eight finished the course.	N=22; 7 completed the course (68% attretion rate)	Re-checked
Jacobs et al	26	N=26; Attrition rate not mentioned	Re-checked
Dutton et al	106 and 53 in two groups	N=106; randomised into two groups of 53 each; 70% completed seven sessions and were viewed as completers; Attrition rate 30% [Look at variety of measure introduced to decrease attretion]	Re-checked
Gallegos et al	50 participants. 24 participants completed 20% or more of the total class hours	N=50 and n=42 participated [attretion rate = 16%]. n=24 completed 50% or more of the programme; n=18 completed 75% of the programme; n=9 completed entire entire programme. Attretion rate 30% reported [out of the 42] / but is calculated N=50 and [Retention measures in place]. Therefore, attretion rate = 42%	Re-checked
Felder et al	The n for the Group X Baseline PSQI for perceived stress is 134 (n = 73 MMT). The n for the change in global sleep quality analysis is 116 (n = 64 MMT).	N=215; of which 135 were analysed. Attretion rate 37%	Re-checked

## Sheet: Context
AUTHOR	CONTEXT	SUMMARY	COMMENTS	Summary
Bermudez et al	took place in shelters that served only women, and the budget limited the number of sites.	women's shelters SHELTER	Actual geographical location mentioned n=5 Bronx (MMAOPD); small town in upstate New York; Baltimore, Maryland; Ottowa, Canada; Brussels and Antwerp
Abercrombie et al.	took place at an inner-city outpatient women’s clinic at a public hospital that primarily serves low-income women eligible for subsidized programs	women's clinic at public hospital serving primarily low-income women HOSPITAL	Only mentioned city, not actual facility or programme n = 2
Yash Bhambhani and Laurie Gallo	racially and ethnically diverse population in the Bronx, considered by the U.S. census to be the most diverse in the country (pg 1) Montefiore Moses Adult Outpatient Division (Moses AOPD)	racially and ethnically diverse population in the Bronx, NYC. Drawn from patients at the Montefiore Moses AOPD - HOSPITAL	Shelter n = 2 (womens n=1; DV and homelessness n = 1)
Huaiyu Zhang & Eugene K. Emory	The study participants were recruited from two settings: (1) a state-supported pregnancy program, which provides routine services to Temporary Assistance for Needy Family recipients and (2) a large, urban, university-affiliated hospital that provides health care to low-income, predominantly minority patients.	Two settings: 1) state-supported pregnancy programme for needy families; 2) large urdan university affiliated hospital primarily serving low-income minority patients HOSPITAL	Clinics and hospitals n = 6 (women's clinic n = 1; community mental and medical health clinic n = 2; MMAOPD n = 1; various clinics = 1; university hospital n = 1 )
Katleen Van der Gucht & Keisuke Takano & Nady Van Broeck & Filip Raes	brochures in which we announced the study were spread through local Public Social Services in Brussels and Antwerp (CAW’s, OCMW’s, Brusselse Welzijns-en Gezondheidsraad, Dienstencentra, Centra Geestelijke Gezondheid, Wijkgezondheidscentra, Samenlevingsopbouw). Social counselors working in these centers also invited their clients who met the inclusion criteria to participate in the study	People who visited Public social and health facilities were given brochures or informed by their counsellor. Brussels and Antwerp	Contexts specifically serving women and pregnancy n = 5
Sarah M. Burstein1 & Elizabeth S. Hawes1 & Kelsey M. Arroyo1 & Jamie S. Bodenlos1	small town in Upstate New York - household income of less than $20,000 a year.	Small low-income town in Upstate New York	Public health / social facilities n = 1
Sarah L Szanton, Jennifer Wenzel, Amy B Connolly and Rachel L Piferi	members of an ELDERSHINE program being conducted in a low income senior housing facility in Baltimore, Maryland.	low income senior housing facility - Baltimore, Maryland	Low income senior housing facility n = 1
Claire Adams Spears1,2 & Sean C. Houchins2 & Wendy P. Bamatter2,3 & Sandra Barrueco2 & Diana Stewart Hoover4 & Rokas Perskaudas2	Participants were recruited from a community mental health clinic serving adults from diverse backgrounds with a variety of mental health needs	community mental health clinic serving diverse populations with variou mental health needs
Steven F. Hick & Charles Furlotte	Ottowa, Canada	Ottowa, Canada - no mention of type of context
Jacobs et al	The current study took place within a paraprofessional-led early intervention and prevention program among lowincome, urban African American and Latino communities. The program was offered in pre-Kindergarten through 3rd grade classrooms in 16 public schools for children demonstrating signs of emotional, behavioral, and/or academic risk. The paraprofessional staff, called School Family Liaisons (…	in the context of an early intervention and prevention programme amongst low-income African-American and Latino communities, with classrooms ranginng from kindergarten to 3rd grade in 16 schools catering to children deomnstrating emotional, behaviioural and/or academic risk.	Pre- and primary school n = 1
Dutton et al	?
Dutton et al	domestic violence and homeless shelters.	Shelters - domestic violence and homelessness
Gallegos et al	local clinics and hospitals providing medical and mental health care to low-income individuals, including those who were uninsured and underinsured.	clinics and hospitals providing mental and medical assistance to low-income individuals
Felder et al	hospital-based clinics, community health centers, Supplemental Nutrition Program for Women, Infants and Children offices, organizations providing services to pregnant women, and through online advertisements.	hospital-based clinics; community health centres; infant and children services; services to pregnant women

## Sheet: Mechanisms
AUTHOR	MECHANISMS	SUMMARY	COMMENTS
Bermudez et al	Table 1 . Session outline of the modified Mindfulness-Based Stress Reduction group. Session Topics and exercisesa 1 Group introduction and breathing awareness 2 Stress reactivity, brief body scan, and loving kindness meditation 3 Integration of mindful practice with self-awareness, mindful eating, and dyadic mindful listening exercise 4 Integration of mindful practice with self-awareness, body sc…
Abercrombie et al.	Rather than the traditional 2.5 hours for 8 weeks with a full-day retreat, the group met for 2 hours each week over the course of 6 weeks. Two courses were taught by 2 experienced MBSR teachers; one in Spanish and one in English. Women were encouraged to attend all 6 classes. Participants received cassette tapes in either Spanish or English and handouts of yoga exercises to assist them in their d…
Yash Bhambhani and Laurie Gallo	we developed a mindfulness-based group intervention, based on principles drawn from MBSR and MBCT, within a trauma-informed care and cultural humility approach, and then iteratively modified the group based on feedback, engagement, and efficacy .... The MBI described here is the result of four iterations over the course of 2 years, using patient feedback and feasibility data to inform ongoing mod…
Huaiyu Zhang & Eugene K. Emory	Individuals who met the inclusion criteria were scheduled for initial assessment (T1), second assessment (T2) that occurred approximately four weeks after T1, and third assessment (T3) that occurred approximately four weeks after T2. For the Mindful Motherhood group, an eight-session mindfulness training was conducted between T1 and T2 assessments. Each assessment lasted approximately one hour. D…
Katleen Van der Gucht & Keisuke Takano & Nady Van Broeck & Filip Raes	The MBI program adhered to a standardized protocol developed from the MBSR (Kabat-Zinn 1990) and MBCT manuals (Segal et al. 2002). The key objectives were (1) to increase present-moment awareness and recognize entanglement with one’s thoughts and emotions and (2) to teach acceptance and mindfulness as an alternative strategy for dealing with problematic thoughts and feelings, and how these may be…
Sarah M. Burstein1 & Elizabeth S. Hawes1 & Kelsey M. Arroyo1 & Jamie S. Bodenlos1	No intervention per se. Just questionnaires regarding the relationship between dispositional mindfulness and various health domains.
Sarah L Szanton, Jennifer Wenzel, Amy B Connolly and Rachel L Piferi	No intervention per se - Focus group study of the ELDERSHINE mindfulness-based stress reduction program for low-income minority older adults. Details of the program to which the focus groups pertained are available in the article.
Claire Adams Spears1,2 & Sean C. Houchins2 & Wendy P. Bamatter2,3 & Sandra Barrueco2 & Diana Stewart Hoover4 & Rokas Perskaudas2	Participants were invited to participate in two 5-min mindfulness exercises (mindful breathing and mindful body scan [core components of MBSR]; Kabat-Zinn 1990). Right before these exercises, participants were provided with the following definition of mindfulness: BMindfulness is a way of paying attention right here, right now, to whatever is happening, with an attitude of acceptance and non-judg…
Steven F. Hick & Charles Furlotte	Based on a focus group with people with SED status, a modified mindfulness-based intervention was developed. Termed as radical mindfulness training or RMT, the modified program engages participants at the personal, interpersonal, and structural levels. (pg 282) While MBSR does deal somewhat with interpersonal issues and often touches on societal issues, RMT makes the interaction of the personal, …
Jacobs et al	The six-session training was led by the first author, who had 6 years of personal mindfulness experience as well as previous studies adapting mindfulness practices for high-risk youth urban communities (Jacobs et al. 2016). Training was conducted in two groups to balance travel time and staff availability. The first group met at Agency 1 and included Agencies 1 and 2 (n = 9). The second group met…
Dutton et al	MBSR typically includes 26 hours of instruction in 8, weekly, 2.5-hour sessions, plus a 6-hour retreat. MBSR sessions teach participants: (a) formal mindfulness practices (e.g., body scan, gentle Hatha yoga, seated meditation, walking meditation); (b) mindfulness techniques to apply to everyday experiences (e.g., eating, communication, driving, daily activities); (c) mindful inquiry (curiosity ab…
Gallegos et al	Data from the subjects were collected within a week before beginning the MBSR program (Time 1); midway through the MBSR program (4 weeks from baseline; Time 2); immediately following completion of the 8-week MBSR program (Time 3); and 4 weeks after study completion (12 weeks from baseline; Time 4). Blood was obtained at Times 1–4. To help with retention, participants received weekly phone reminde…
Felder et al	All participants were asked to complete study questionnaires at baseline and 8–10 weeks later (postintervention). MMT aimed to reduce overeating through mindful coping with stress. MMT included elements to support healthier eating and encourage physical activity, and focused on increasing attention to and awareness of physical sensations, thoughts, and emotions, and accepting negative experiences…

[truncated: 5 more sheets: Facilitator, Outcomes, Lessons, Recommendations, Adaptation]
